# Supplementary material for: Differential Response of Two Tomato Genotypes, Wild Type cv. Ailsa Craig and Its ABA-Deficient Mutant flacca to Short-Termed Drought Cycles
Source: Plants (Basel). 2021 Oct 27;10(11):2308. doi: 10.3390/plants10112308 (PMC8617711; doi:10.3390/plants10112308)
Supplement: Supplementary file 1 [file plants-10-02308-s001.zip]

Archive with 1 entries (1 files):
- plants-1424301-supplementary.pdf
